# Supplementary material for: Knockout of NPFFR2 Prevents LPS-Induced Depressive-Like Responses in Mice
Source: Int J Mol Sci. 2021 Jul 16;22(14):7611. doi: 10.3390/ijms22147611 (PMC8306864; doi:10.3390/ijms22147611)
Supplement: Supplementary file 1 [file ijms-22-07611-s001.zip]

Archive with 1 entries (1 files):
- ijms-1271002-supplementary.pdf
